# Supplementary material for: Tuliposides H–J and Bioactive Components from the Bulb of Amana edulis
Source: Molecules. 2021 Sep 29;26(19):5907. doi: 10.3390/molecules26195907 (PMC8512022; doi:10.3390/molecules26195907)
Supplement: Supplementary file 1 [file molecules-26-05907-s001.zip]

Archive with 1 entries (1 files):
- molecules-1404810-supplementary.pdf
